# Supplementary material for: Pharmacometabolomics via real-time breath analysis captures metabotypes of asthmatic children associated with salbutamol responsiveness
Source: iScience. 2024 Nov 20;27(12):111446. doi: 10.1016/j.isci.2024.111446 (PMC11652886; doi:10.1016/j.isci.2024.111446)
Supplement: Data S1. Sample Information, lung function test, and FeNO test results, related to — Table 1 [file mmc2.xlsx]

## Sheet: Sheet1
Data S1. Sample Information, lung function test and FeNO test results
Sample ID	Measurement date	Height [cm]	Weight [kg]	BMI	Gender	Age	Lung function test results (FEV1)								FeNO test results		SignificantResponse (Δ FEV1 >= 10%)
							Predicted volumn [L]	pre-drug volumn [L]	%Pred_pre-drug	post_drug volumn [L]	%Pred_post-drug	%Change	Δ FEV1 [L]	Δ FEV1 [%]	FeNO [ppb]	FeNO_variation
EBECA_021-01	2020-11-25	146.5	41.4	19.2897	Male	10.9242	2.26	2.19	97	2.43	107	111	0.24	11	19.0806	4.01837	1
EBECA_025-01	2020-12-02	170.6	55.7	19.138	Female	9.98788	3.57	2.88	81	2.98	83	103	0.1	3	26.0612	10.8729	0
EBECA_033-01	2020-12-09	126	32	20.1562	Male	10.3575	1.39	1.39	99	1.41	101	102	0.02	2	9.69383	5.74463	0
EBECA_038-01	2020-12-16	145	37.1	17.6457	Male	14.7518	2.02	1.8	89	1.84	91	102	0.04	2	15.6915	8.56917	0
EBECA_039-01	2021-01-06	171	93	31.8047	Female	15.7703	3.28	2.34	71	2.86	87	122	0.52	22	120.441	6.98751	1
EBECA_043-01	2021-01-20	178.7	60	18.7889	Male	11.3349	4.34	4.37	101	4.32	100	99	-0.05	-1	46.732	6.38169	0
EBECA_046-01	2021-02-10	155	68	28.3039	Male	11.5813	2.61	2.43	93	2.56	98	105	0.13	5	8.3754	11.8822	0
EBECA_048-01	2021-03-02	149.5	37.6	16.8231	Male	10.1768	2.39	2.53	106	2.68	112	106	0.15	6	63.0638	0.851229	0
EBECA_049-01	2021-03-03	150.5	42.4	18.7194	Male	9.29519	2.43	1.84	76	2.38	98	129	0.54	29	92.6722	3.2612	1
EBECA_059-01	2021-03-24	120.5	20.8	14.3248	Female	12.5725	1.24	1.3	105	1.38	111	106	0.08	6	87.31	0.545142	0
EBECA_060-01	2021-03-24	154	41.1	17.3301	Female	8.15896	2.64	1.93	73	2.23	85	116	0.3	16	59.2786	1.7292	1
EBECA_063-01	2021-04-14	133	30.8	17.412	Female	8.32871	1.47	1.34	91	1.6	108	119	0.26	19	67.7328	11.4261	1
EBECA_065-01	2021-05-04	138.8	31.7	16.4543	Female	9.73874	1.86	1.72	93	1.88	101	109	0.16	9	59.0517	0.060395	0
EBECA_067-01	2021-05-11	123	23.5	15.5331	Male	12.0441	1.38	1.46	106	1.64	119	113	0.18	13	21.5429	7.77889	1
EBECA_076-01	2021-06-02	185.2	78.9	23.0036	Male	11.4061	5.05	4.72	94	4.86	96	103	0.14	3	101.701	0.654711	0
EBECA_079-01	2021-06-16	137	33.3	17.742	Male	6.77084	1.94	1.79	92	1.98	102	111	0.19	11	52.5008	10.8392	1
EBECA_080-01	2021-06-16	149	51.1	23.017	Male	14.5711	2.19	2.19	100	2.35	107	107	0.16	7	26.5962	0.165095	0
EBECA_085-01	2021-07-07	118.3	23.5	16.7918	Male	8.47656	1.32	1.07	81	1.26	96	118	0.19	18	57.6092	16.2038	1
EBECA_093-01	2021-08-04	163	65	24.4646	Female	6.2479	3.23	2.71	84	2.72	84	100	0.01	0	8.71663	7.19364	0
EBECA_098-01	2021-09-15	133	34.8	19.6732	Male	6.3629	1.75	1.57	90	1.88	107	120	0.31	20	5.40036	15.1506	1
EBECA_099-01	2021-09-21	120.4	20.9	14.4176	Male	11.9072	1.36	0.88	64	1.42	104	162	0.54	62	26.1306	10.0707	1
EBECA_099-02	2021-11-02	121	22	15.0263	Male	16.2878	1.39	0.92	66	1.39	100	151	0.47	51	27.0749	3.23494	1
EBECA_103-01	2021-11-10	155	38	15.8169	Male	8.0604	2.68	1.99	74	2.41	90	121	0.42	21	30.1494	2.8275	1
EBECA_106-01	2021-11-24	179	77	24.0317	Male	12.6409	4.05	4.14	102	4.56	113	110	0.42	10	22.4641	5.11784	1
EBECA_099-03	2021-12-14	121.6	21.6	14.6079	Male	6.47789	1.41	1.13	80	1.38	98	122	0.25	22	37.2138	7.48093	1
EBECA_108-01	2021-12-15	129	25.7	15.4438	Female	6.39575	1.56	1.24	79	1.44	93	117	0.2	17	39.6314	19.5967	1
EBECA_116-01	2022-02-08	130	22.5	13.3136	Male	6.56276	1.65	1.18	71	1.52	92	129	0.34	29	12.5395	6.45039	1
EBECA_118-01	2022-02-15	124	21.4	13.9178	Female	12.1946	1.26	0.91	72	1.24	99	137	0.33	37	26.7656	0.743678	1
EBECA_122-01	2022-02-22	164	47.7	17.735	Male	14.4425	3.07	2.57	84	2.74	89	106	0.17	6	168.437	1.70716	0
EBECA_103-02	2022-02-23	158	40.4	16.1833	Male	7.61686	2.83	2.3	82	2.45	87	106	0.15	6	91.1276	5.50527	0
EBECA_067-02	2022-03-29	128.5	26.9	16.2909	Male	18.2372	1.54	1.76	114	1.88	122	107	0.12	7	14.1616	5.84469	0
EBECA_138-01	2022-07-06	128.7	28.8	17.3874	Male	10.133	1.58	1.38	88	1.78	113	129	0.4	29	44.7477	6.07672	1
EBECA_143-01	2022-08-23	167	54.8	19.6493	Male	12.6573	3.37	2.83	84	2.93	87	104	0.1	4	54.2848	6.93164	0
EBECA_146-01	2022-08-31	157	53.8	21.8264	Female	13.9195	2.97	2.75	93	2.94	99	107	0.19	7	11.5675	6.01219	0
EBECA_150-01	2022-09-14	173	53.4	17.8422	Male	14.0099	4	2.84	71	2.96	74	104	0.12	4	10.0093	3.27479	0
EBECA_151-01	2022-09-21	149	45	20.2694	Male	12.4657	2.39	2.16	90	2.29	96	106	0.13	6	38.8551	7.6082	0
EBECA_157-01	2022-11-23	150	59	26.2222	Male	11.7484	2.45	2.51	102	2.56	105	102	0.05	2	17.0407	15.9232	0
EBECA_158-01	2022-11-30	139.7	33.8	17.319	Male	11.0584	2.07	1.6	77	2	97	125	0.4	25	33.023	2.47494	1
Sample ID coding: Peoject name_Patient ID-Visit number
	responder
	non-responder
