# Supplementary material for: Pharmacometabolomics via real-time breath analysis captures metabotypes of asthmatic children associated with salbutamol responsiveness
Source: iScience. 2024 Nov 20;27(12):111446. doi: 10.1016/j.isci.2024.111446 (PMC11652886; doi:10.1016/j.isci.2024.111446)
Supplement: Data S2. information of up-regulated and down-regulated breath features after salbutamol inhaled, related to — Figure 2 [file mmc3.xlsx]

## Sheet: Sheet1
Data S2. Information of up-regulated and down-regulated breath feature after salbutamol inhaled.
m/z	Adduct Form	Formula	Log2 Fold Change
137.117	[M+H]+	C6H16O3	2.45457
250.201	[M+H]+	C12H27NO4	2.26134
177.07	[M+H]+	unassignable	2.14097
94.0863	[M+H]+	C3H11NO2	2.05127
215.023	[M+H]+	unassignable	2.04469
161.154	[M+H]+	C9H20O2	2.03272
205.126	[M+H]+	13CC8H17NO4	1.91357
249.181	[M+H]+	unassignable	1.86362
268.191	[M+H]+	C15H25NO3	1.8265
138.076	[M+H]+	C4H11NO4	1.78718
106.008	[M+H]+	unassignable	1.77586
220.191	[M+H]+	C11H25NO3	1.76748
240.098	[M+H]+	unassignable	1.73174
189.131	[M+H]+	13CC8H17NO3	1.71851
284.258	[M+H]+	C17H33NO2	1.71292
286.238	[M+H]+	C16H31NO3	1.70838
260.258	[M+H]+	C15H33NO2	1.67855
175.152	[M+H]+	13CC8H19NO2	1.62231
273.262	[M+H]+	13CC15H33NO2	1.5958
173.092	[M+H]+	C7H12N2O3	1.58729
290.269	[M+H]+	C16H35NO3	1.56159
167.024	[M+H]+	unassignable	1.54826
175.108	[M+H]+	C7H14N2O3	1.52025
173.128	[M+H]+	C8H16N2O2	1.51313
189.123	[M+H]+	C8H16N2O3	1.51042
146.154	[M+H]+	C8H19NO	1.50962
176.1	[M+H]+	13CC7H14O4	1.4974
286.31	[M+H]+	C18H39NO	1.48525
207.134	[M+H]+	C8H18N2O4	1.47961
226.107	[M+H]+	C11H15NO4	1.4733
258.134	[M+H]+	C12H19NO5	1.4639
257.194	[M+H]+	13CC13H25NO3	1.45678
165.986	[M-H]-	unassignable	1.45092
212.999	[M-H]-	unassignable	1.43523
206.175	[M+H]+	C10H23NO3	1.42706
240.143	[M+H]+	unassignable	1.40787
216.087	[M+H]+	C9H13NO5	1.39678
318.3	[M+H]+	C18H39NO3	1.37037
111.034	[M-H]-	unassignable	1.36516
182.102	[M+H]+	C6H15NO5	1.36338
122.118	[M+H]+	C5H15NO2	1.36308
188.201	[M+H]+	C11H25NO	1.35995
302.196	[M+H]+	C15H27NO5	1.35625
213.204	[M+H]+	13CC12H25NO	1.35474
163.123	[M+H]+	C10H14N2	1.34906
206.154	[M+H]+	C13H19NO	1.34133
177.993	[M+H]+	unassignable	1.33979
240.159	[M+H]+	unassignable	1.33147
244.118	[M+H]+	C11H17NO5	1.32795
196.154	[M+H]+	C8H21NO4	1.32612
234.17	[M+H]+	C11H23NO4	1.32505
130.979	[M+H]+	unassignable	1.32187
276.253	[M+H]+	C15H33NO3	1.31882
274.238	[M+H]+	C15H31NO3	1.30537
239.183	[M+H]+	13CC13H23NO2	1.30214
136.06	[M+H]+	C4H9NO4	1.30157
199.18	[M+H]+	C11H22N2O	1.2968
224.186	[M+H]+	C10H25NO4	1.29175
94.0408	[M-H]-	unassignable	1.28404
260.222	[M+H]+	C14H29NO3	1.27967
242.139	[M+H]+	C12H19NO4	1.27022
166.994	[M-H]-	unassignable	1.27003
210.17	[M+H]+	C9H23NO4	1.2654
191.147	[M+H]+	13CC8H19NO3	1.26341
219.142	[M+H]+	13CC9H19NO4	1.25623
182.139	[M+H]+	C7H19NO4	1.24765
75.069	[M+H]+	unassignable	1.24632
148.133	[M+H]+	C7H17NO2	1.24407
274.274	[M+H]+	C16H35NO2	1.24318
166.071	[M+H]+	C5H11NO5	1.24053
236.201	[M+H]+	C15H25NO	1.23064
256.154	[M+H]+	C13H21NO4	1.22823
238.129	[M+H]+	C9H19NO6	1.22525
157.097	[M+H]+	C7H12N2O2	1.2112
174.017	[M-H]-	unassignable	1.20667
203.147	[M+H]+	13CC9H19NO3	1.19084
165.094	[M+H]+	unassignable	1.19036
252.232	[M+H]+	C16H29NO	1.18959
208.082	[M+H]+	C7H13NO6	1.18895
120.102	[M+H]+	C5H13NO2	1.18165
117.04	[M+H]+	unassignable	1.18103
161.092	[M+H]+	C6H12N2O3	1.17909
248.186	[M+H]+	C12H25NO4	1.17874
248.149	[M+H]+	C11H21NO5	1.16967
258.206	[M+H]+	C14H27NO3	1.16051
288.217	[M+H]+	C15H29NO4	1.15657
230.102	[M+H]+	C10H15NO5	1.1519
260.186	[M+H]+	C13H25NO4	1.14598
133.105	[M+H]+	13CC5H13NO2	1.14067
222.097	[M+H]+	C8H15NO6	1.13746
316.285	[M+H]+	C18H37NO3	1.1325
252.144	[M+H]+	C10H21NO6	1.13075
288.29	[M+H]+	C17H37NO2	1.12637
246.243	[M+H]+	C14H31NO2	1.10627
212.149	[M+H]+	C8H21NO5	1.08654
226.144	[M+H]+	C12H19NO3	1.07454
198.076	[M+H]+	C9H11NO4	1.0735
302.233	[M+H]+	C16H31NO4	1.07152
185.128	[M+H]+	C9H16N2O2	1.06637
159.076	[M+H]+	C6H10N2O3	1.06599
208.154	[M+H]+	C9H21NO4	1.04825
122.081	[M+H]+	C4H11NO3	1.04342
136.097	[M+H]+	C5H13NO3	1.04168
243.178	[M+H]+	13CC12H23NO3	1.0311
244.263	[M+H]+	C15H33NO	1.02837
288.181	[M+H]+	C14H25NO5	1.02377
221.138	[M+H]+	C10H20O5	1.01457
288.253	[M+H]+	C16H33NO3	0.998552
228.123	[M+H]+	C11H17NO4	0.997567
240.232	[M+H]+	C15H29NO	0.993059
274.165	[M+H]+	C13H23NO5	0.987112
218.211	[M+H]+	C12H27NO2	0.986943
134.118	[M+H]+	C6H15NO2	0.978741
114.128	[M+H]+	C7H15N	0.976606
131.089	[M+H]+	unassignable	0.972453
178.071	[M+H]+	C6H11NO5	0.969428
148.112	[M+H]+	C10H13N	0.958758
270.243	[M+H]+	C16H31NO2	0.955839
234.185	[M+H]+	C15H23NO	0.953354
232.118	[M+H]+	C10H17NO5	0.948443
331.285	[M+H]+	unassignable	0.942054
148.99	[M+H]+	unassignable	0.936348
126.128	[M+H]+	C8H15N	0.933624
131.09	[M+H]+	13CC5H11NO2	0.93249
260.149	[M+H]+	C12H21NO5	0.9221
226.18	[M+H]+	C13H23NO2	0.916155
180.087	[M+H]+	C6H13NO5	0.913022
76.0643	[M+H]+	unassignable	0.909595
254.211	[M+H]+	C15H27NO2	0.909234
300.29	[M+H]+	C18H37NO2	0.909119
218.175	[M+H]+	C11H23NO3	0.904549
202.217	[M+H]+	C12H27NO	0.898131
286.274	[M+H]+	C17H35NO2	0.894391
316.933	[M+H]+	unassignable	0.892156
238.216	[M+H]+	unassignable	0.88989
178.144	[M+H]+	C8H19NO3	0.887362
165.034	[M+H]+	unassignable	0.886413
89.0727	[M+H]+	unassignable	0.886348
192.123	[M+H]+	C8H17NO4	0.883821
192.087	[M+H]+	C7H13NO5	0.881683
210.134	[M+H]+	C8H19NO5	0.881077
206.102	[M+H]+	C8H15NO5	0.877297
248.113	[M+H]+	C10H17NO6	0.877118
214.107	[M+H]+	C10H15NO4	0.870262
280.097	[M+H]+	C17H13NO3	0.869864
124.019	[M+H]+	unassignable	0.863224
272.222	[M+H]+	C15H29NO3	0.863075
150.076	[M+H]+	C5H11NO4	0.859269
150.112	[M+H]+	C6H15NO3	0.8582
162.149	[M+H]+	C8H19NO2	0.855846
222.134	[M+H]+	C9H19NO5	0.854821
196.118	[M+H]+	C7H17NO5	0.847338
276.29	[M+H]+	C16H37NO2	0.836505
272.295	[M+H]+	C17H37NO	0.821355
127.087	[M+H]+	C6H10N2O	0.817716
194.139	[M+H]+	C8H19NO4	0.815378
204.102	[M+H]+	C12H13NO2	0.813842
154.134	[M+H]+	C8H15N3	0.811139
232.191	[M+H]+	C12H25NO3	0.809594
165.066	[M+H]+	C8H8N2O2	0.797648
92.0266	[M-H]-	unassignable	0.795426
95.0413	[M-H]-	unassignable	0.794982
177.076	[M+H]+	C7H12O5	0.79137
186.076	[M+H]+	C8H11NO4	0.791208
205.002	[M+H]+	unassignable	0.789283
180.123	[M+H]+	C7H17NO4	0.7879
220.118	[M+H]+	C9H17NO5	0.78706
164.128	[M+H]+	C7H17NO3	0.78021
165.992	[M+H]+	C10HNO3	0.776
172.06	[M+H]+	C7H9NO4	0.77561
104.096	[M+H]+	unassignable	0.774003
94.0379	[M-H]-	13CC5H6O	0.773254
113.079	[M+H]+	13CC5H9NO	0.771598
181.142	[M+H]+	13CC10H17NO	0.76933
124.012	[M-H]-	13CC5H4O3	0.762922
193.107	[M+H]+	C8H16O5	0.762467
112.062	[M+H]+	unassignable	0.761043
162.084	[M+H]+	13CC6H12O4	0.758817
190.071	[M+H]+	C7H11NO5	0.7506
95.0388	[M-H]-	unassignable	0.748939
228.159	[M+H]+	C12H21NO3	0.746683
244.154	[M+H]+	C12H21NO4	0.74648
206.139	[M+H]+	C9H19NO4	0.744272
256.227	[M+H]+	C15H29NO2	0.741394
218.102	[M+H]+	C9H15NO5	0.740166
258.17	[M+H]+	C13H23NO4	0.735103
270.206	[M+H]+	C15H27NO3	0.727719
236.149	[M+H]+	C10H21NO5	0.722113
242.248	[M+H]+	C15H31NO	0.721085
302.305	[M+H]+	C18H39NO2	0.71927
272.186	[M+H]+	C14H25NO4	0.710472
212.128	[M+H]+	C11H17NO3	0.707729
272.258	[M+H]+	C16H33NO2	0.706269
270.17	[M+H]+	C14H23NO4	0.701985
210.112	[M+H]+	C11H15NO3	0.696484
286.201	[M+H]+	C15H27NO4	0.686569
129.074	[M+H]+	13CC5H9NO2	0.681715
103.098	[M+H]+	unassignable	0.680913
103.088	[M+H]+	unassignable	0.678398
110.033	[M-H]-	13CC5H6O2	0.678319
119.045	[M+H]+	C3H6N2O3	0.677811
246.134	[M+H]+	C11H19NO5	0.675972
204.087	[M+H]+	C8H13NO5	0.672046
87.0553	[M+H]+	C3H6N2O	0.667822
176.092	[M+H]+	C7H13NO4	0.665247
104.098	[M+H]+	unassignable	0.655566
102.128	[M+H]+	C6H15N	0.650136
208.118	[M+H]+	C8H17NO5	0.642826
200.092	[M+H]+	C9H13NO4	0.642197
93.0346	[M-H]-	C6H6O	0.64203
146.089	[M+H]+	13CC6H12O3	0.637425
194.102	[M+H]+	C7H15NO5	0.636895
220.154	[M+H]+	C10H21NO4	0.634413
232.154	[M+H]+	C11H21NO4	0.633164
100.112	[M+H]+	C6H13N	0.627379
109.025	[M-H]-	unassignable	0.627023
245.211	[M+H]+	C14H28O3	0.625124
246.17	[M+H]+	C12H23NO4	0.622605
109.029	[M-H]-	C6H6O2	0.622362
216.123	[M+H]+	C10H17NO4	0.610585
256.191	[M+H]+	C14H25NO3	0.610171
104.107	[M+H]+	C5H13NO	0.60921
258.243	[M+H]+	C15H31NO2	0.60594
357.051	[M+H]+	13CC10H6N4O9	-0.602256
202.117	[M-H]-	13CC9H18O4	-0.610132
230.22	[M+H]+	13CC13H28O2	-0.616272
218.116	[M-H]-	C9H13N7	-0.654752
192.183	[M+H]+	13CC13H22	-0.659649
286.282	[M+H]+	13CC17H36O2	-0.673553
227.022	[M+H]+	unassignable	-0.687033
149.096	[M+H]+	C10H12O	-0.706462
297.315	[M+H]+	C20H40O	-0.723632
357.068	[M+H]+	unassignable	-0.728481
83.0855	[M+H]+	C6H10	-0.776073
311.331	[M+H]+	C21H42O	-0.801466
258.251	[M+H]+	13CC15H32O2	-0.806039
84.0889	[M+H]+	13CC5H10	-0.903092
447.101	[M+H]+	unassignable	-0.990577
283.03	[M+H]+	13CC12HN9O	-1.03258
139.148	[M+H]+	C10H18	-1.04179
140.151	[M+H]+	13CC9H18	-1.24995
129.052	[M+H]+	unassignable	-1.26347
97.0076	[M+H]+	unassignable	-1.6933
