# Supplementary material for: Pharmacometabolomics via real-time breath analysis captures metabotypes of asthmatic children associated with salbutamol responsiveness
Source: iScience. 2024 Nov 20;27(12):111446. doi: 10.1016/j.isci.2024.111446 (PMC11652886; doi:10.1016/j.isci.2024.111446)
Supplement: Data S3. identified compounds list, related to Figure 3, Figures 4 and 5 [file mmc4.xlsx]

## Sheet: Sheet1
Data S3. Detailed information of compounds/features matched in the RefMet database, and the IDs in other databases such as HMDB (Human Metabolome Database), PubChem, KEGG (Kyoto Encyclopedia of Genes and Genomes), METLIN. Compounds mark in yellow are presented in Figure 4 and 5.
m/z	Adduct Form	Molecule Weights	Formula	Log2FC	Name in RefMet	Subclass	HMDB	PubChem	KEGG	METLIN
284.258	[M+H]+	283.251	C17H33NO2	1.71	Prosafrinine	Sphingoid bases		42608373
173.092	[M+H]+	172.085	C7H12N2O3	1.59	Gly-Pro	Amino acids	HMDB0000721	3013625		5689
					Prolylglycine	Amino acids	HMDB0011178	6426709
175.108	[M+H]+	174.1	C7H14N2O3	1.52	N(5)-Acetyl-ornithine	Amino acids
					Gly-Val	Amino acids	HMDB0028854	2724807
					Valyl-Glycine	Amino acids	HMDB0029127	6993110
					L-Theanine	Amino acids	HMDB0034365	439378	C01047
					N-Acetylornithine	Amino acids	HMDB0003357	439232	C00437
189.123	[M+H]+	188.116	C8H16N2O3	1.51	Alanyl-Valine	Amino acids	HMDB0028700	96799
					Valyl-Alanine	Amino acids	HMDB0029120	6992637
					Gly-Ile	Amino acids	HMDB0028844	259613
					Glycylleucine	Amino acids	HMDB0000759	92843	C02155	5727
					Isoleucyl-Glycine	Amino acids	HMDB0028907	342532
					Leu-Gly	Amino acids	HMDB0000759	92843	C02155	5727
					N6-Acetyl-L-lysine	Amino acids	HMDB0000206	92832	C02727	5216
					N(2)-Acetyllysine	Amino acids	HMDB0000446	92907	C12989	5435
286.31	[M+H]+	285.303	C18H39NO	1.49	Deoxysphinganine / Spisulosine	Sphingoid bases	HMDB0258433	21888542
318.3	[M+H]+	317.293	C18H39NO3	1.37	Phytosphingosine	Sphingoid bases	HMDB0004610	122121	C12144	7066
302.196	[M+H]+	301.189	C15H27NO5	1.36	CAR(8:1(OH))	Acylcarnitines
274.274	[M+H]+	273.267	C16H35NO2	1.24	C16 Sphinganine	Sphingoid bases		656816	C13915
252.232	[M+H]+	251.225	C16H29NO	1.19	Herculin	Fatty amides	HMDB0030275	5318023
161.092	[M+H]+	160.085	C6H12N2O3	1.18	Daminozide	Fatty amides
					N(5)-Methyl-glutamine	Amino acids
					Homoglutamine	Amino acids
248.149	[M+H]+	247.142	C11H21NO5	1.17	CAR(4:0(OH)(2Me))	Acylcarnitines
					CAR(4:0(OH))	Acylcarnitines
258.206	[M+H]+	257.199	C14H27NO3	1.16	N-Lauroylglycine	Amino acids	HMDB0013272	346152
288.217	[M+H]+	287.21	C15H29NO4	1.16	L-Octanoylcarnitine	Acylcarnitines	HMDB0000791	11953814	C02838
260.186	[M+H]+	259.178	C13H25NO4	1.15	L-Hexanoylcarnitine	Acylcarnitines	HMDB0000756	3246938		3548
222.097	[M+H]+	221.09	C8H15NO6	1.14	N-Acetyl-D-glucosamine	Monosaccharides	HMDB0000215	439174	C00140	3356
					N-Acetyl-mannosamine	Organooxygen compounds
316.285	[M+H]+	315.277	C18H37NO3	1.13	6-Hydroxysphingosine	Sphingoid bases		12991068
					Dehydrophytosphingosine	Sphingoid bases	HMDB0038057	14757419
288.29	[M+H]+	287.282	C17H37NO2	1.13	C17 Sphinganine	Sphingoid bases		3247037
198.076	[M+H]+	197.069	C9H11NO4	1.07	L-Dopa	Benzenediols	HMDB0000181	6047	C00355	42
					N-Hydroxy-tyrosine	Amino acids
302.233	[M+H]+	301.225	C16H31NO4	1.07	2,6 Dimethylheptanoyl carnitine	Acylcarnitines	HMDB0006320	53477823
					Nonanoylcarnitine	Acylcarnitines	HMDB0013288	53481699
185.129	[M+H]+	184.121	C9H16N2O2	1.07	N-(3-acetamidopropyl)pyrrolidin-2-one	N-alkylpyrrolidines	HMDB0061384	129397
159.076	[M+H]+	158.069	C6H10N2O3	1.07	4-Methylene-glutamine	Amino acids
288.181	[M+H]+	287.173	C14H25NO5	1.02	CAR(7:1(OH))	Acylcarnitines
288.253	[M+H]+	287.246	C16H33NO3	1	Lauroyl diethanolamide	Fatty amides	HMDB0032358	8430
274.165	[M+H]+	273.158	C13H23NO5	0.99	CAR(6:1(OH))	Acylcarnitines
178.071	[M+H]+	177.064	C6H11NO5	0.97	(2S,4S)-4-Amino-2-hydroxy-2-methylpentanedioic acid	Amino acids
148.112	[M+H]+	147.105	C10H13N	0.96	(S)-Actinidine	Methylpyridines	HMDB0030346	3530562	C09910
232.118	[M+H]+	231.111	C10H17NO5	0.95	Suberylglycine	Amino acids	HMDB0000953	6453952		5899
331.285	[M+H]+	330.277	C19H38O4	0.94	MG(16:0)	Monoradylglycerols	HMDB0011533	123409
					MG(16:0/0:0/0:0)	Monoradylglycerols	HMDB0011564	3084463
260.149	[M+H]+	259.142	C12H21NO5	0.92	CAR(5:1(OH))	Acylcarnitines
180.087	[M+H]+	179.079	C6H13NO5	0.91	D-Glucosamine	Aminosaccharides	HMDB0030091	441477	C08349
					2-Amino-2-deoxy-D-mannose	Monosaccharides		440049
					Galactosamine	Aminosaccharides
300.29	[M+H]+	299.282	C18H37NO2	0.91	(8Z,d18:1) Sphingosine	Sphingoid bases		42608348
					L-threo-Sphingosine
					3-Dehydrosphinganine	Sphingoid bases	HMDB0001480	439853	C02934	3428
					Palmitoylethanolamide	Fatty amides	HMDB0002100	4671	C16512
					Sphingosine	Sphingoid bases	HMDB0000252	5280335	C00319	392
286.274	[M+H]+	285.267	C17H35NO2	0.89	Iso (4E,15-methyl-d16:1) sphingosine	Sphingoid bases		42608345
					C17 Sphingosine	Sphingoid bases		5283557
					Pentadecanoyl-EA	Fatty amides		14455157
206.102	[M+H]+	205.095	C8H15NO5	0.88	N-Acetyl-D-fucosamine	Monosaccharides
248.113	[M+H]+	247.106	C10H17NO6	0.88	Malonylcarnitine	Fatty esters	HMDB0002095	91825606		6484
					Linamarin	Glycosyl compounds	HMDB0033699	11128	C01594
214.107	[M+H]+	213.1	C10H15NO4	0.87	N-(3-Oxo-hexanoyl)-homoserine lactone	Fatty amides		119133	C11839
150.113	[M+H]+	149.105	C6H15NO3	0.86	Triethanolamine	Amines	HMDB0032538	7618	C06771
204.102	[M+H]+	203.095	C12H13NO2	0.81	3-Indolebutyric acid	Indoles	HMDB0002096	8617	C11284	6485
					Ethyl 3-indoleacetate	Indoles
165.066	[M+H]+	164.059	C8H8N2O2	0.8	Ricinine		HMDB0042006	10666	C01526
177.076	[M+H]+	176.069	C7H12O5	0.79	2-Isopropylmalic acid	Fatty acids	HMDB0000402	5280523	C02504	339
190.071	[M+H]+	189.064	C7H11NO5	0.75	Glutarylglycine	Amino acids	HMDB0000590	23592950		5569
					N−Acetyl− L−glutamate	Amino acids	HMDB0001138	70914	C00624	6031
244.154	[M+H]+	243.147	C12H21NO4	0.75	CAR(4:1(2Me))	Acylcarnitines		22833596
					CAR(5:1)	Acylcarnitines
206.139	[M+H]+	205.131	C9H19NO4	0.74	Pantothenol	Fatty amides	HMDB0004231	131204	C05944	7032
258.17	[M+H]+	257.163	C13H23NO4	0.74	CAR(6:1)	Acylcarnitines
297.315	[M+H]+	296.308	C20H40O	0.72	Phytol	Isoprenoids	HMDB0002019	5280435	C01389	391
302.305	[M+H]+	301.298	C18H39NO2	0.72	Sphinganine	Sphingoid bases	HMDB0000269	91486	C00836	5268
272.186	[M+H]+	271.178	C14H25NO4	0.71	CAR(7:1)	Acylcarnitines
149.096	[M+H]+	148.089	C10H12O	0.71	2,4,6,8-Decatetraenal	Fatty aldehydes		5283353
					Cuminaldehyde	Isoprenoids	HMDB0002214	326	C06577
					Trans-anethole	Phenylpropenes	HMDB0030837	1549040	C10428
272.258	[M+H]+	271.251	C16H33NO2	0.71	2R-Aminohexadecanoic acid	Fatty acids		5312966
					3-Keto-C16 sphinganine	Sphingoid bases
					C16 Sphingosine	Sphingoid bases	HMDB0242181	14767871
					Myristoyl-EA	Fatty amides		8890
210.113	[M+H]+	209.105	C11H15NO3	0.7	Ethyl tyrosinate	Amino acids
					Propoxur	Phenols	HMDB0256832	4944	C14334
286.201	[M+H]+	285.194	C15H27NO4	0.69	CAR(8:1(2))	Acylcarnitines
					CAR(8:1)	Acylcarnitines
119.045	[M+H]+	118.038	C3H6N2O3	0.68	Methyl allophanate	Amino acids
246.134	[M+H]+	245.126	C11H19NO5	0.68	CAR(4:1(OH))	Acylcarnitines
204.087	[M+H]+	203.079	C8H13NO5	0.67	N-Acetyl-2-aminoadipic acid	Amino acids
176.092	[M+H]+	175.084	C7H13NO4	0.67	Calystegine B2	Piperidines	HMDB0038594	3693124	C10851
					N-Carboxyethyl-g-aminobutyric acid	Amino acids	HMDB0002201	2572		6542
					Diethyl aminomalonate	Amino acids
102.128	[M+H]+	101.12	C6H15N	0.65	Hexylamine	Fatty amines	HMDB0032323	8102	C08306
208.118	[M+H]+	207.111	C8H17NO5	0.64	N-Ethylglycocyamine
93.0346	[M+H]+	94.0419	C6H6O	0.64	Phenol	Phenols	HMDB0000228	996	C00146	128
232.154	[M+H]+	231.147	C11H21NO4	0.63	Butyrylcarnitine / CAR(4:0)	Acylcarnitines	HMDB0002013	213144	C02862	6436
100.112	[M+H]+	99.1048	C6H13N	0.63	Cyclohexylamine	Cyclohexylamines	HMDB0031404	7965	C00571
246.17	[M+H]+	245.163	C12H23NO4	0.62	CAR(4:0(3Me))	Acylcarnitines		169235
					2-Methylbutyroylcarnitine	Acylcarnitines	HMDB0000378	6426901		5367
					Pivaloylcarnitine / CAR(5:0)	Acylcarnitines	HMDB0041993	126894
109.029	[M-H]-	110.037	C6H6O2	0.62	Hydroquinone	Phenols	HMDB0002434	785	C00530	6681
					Pyrocatechol	Benzenediols	HMDB0000957	289	C00090	282
216.123	[M+H]+	215.116	C10H17NO4	0.61	2-Amino-9,10-epoxy-8-oxodecanoic acid	Amino acids
					Propenoylcarnitine / CAR(3:1)	Acylcarnitines	HMDB0013124	53481699
					2-Amino-8-oxo-9,10-epoxy-decanoic acid	Fatty acids		16061039	C12027
104.107	[M+H]+	103.1	C5H13NO	0.61	Neurine	Alkaloids
